# Supplementary material for: Lead-OR: A multimodal platform for deep brain stimulation surgery
Source: eLife. 2022 May 20;11:e72929. doi: 10.7554/eLife.72929 (PMC9177150; doi:10.7554/eLife.72929)
Supplement: Figure 4—source data 1. [file elife-72929-fig4-data1.zip]

Archive with 2 entries (2 files):
- Figure_4-source_data_1.mrb
- __MACOSX/._Figure_4-source_data_1.mrb
