# Supplementary material for: Lead-OR: A multimodal platform for deep brain stimulation surgery
Source: eLife. 2022 May 20;11:e72929. doi: 10.7554/eLife.72929 (PMC9177150; doi:10.7554/eLife.72929)
Supplement: Figure 5—source code 2. [file elife-72929-fig5-code2.zip]

Archive with 1 entries (1 files):
- 09-08-2021-TR-eLife-72929/Figure_5_source_code_2.m
